# Supplementary material for: MicroRNAs Associated with Disability Progression and Clinical Activity in Multiple Sclerosis Patients Treated with Glatiramer Acetate
Source: Biomedicines. 2023 Oct 12;11(10):2760. doi: 10.3390/biomedicines11102760 (PMC10604830; doi:10.3390/biomedicines11102760)
Supplement: Supplementary file 1 [file biomedicines-11-02760-s001.zip]

Archive with 1 entries (1 files):
- biomedicines-2651639-supplementary.pdf
